# Supplementary material for: Using Real Time Measurements to Derive the Indoor and Outdoor Contributions of Submicron Particulate Species and Trace Gases
Source: Toxics. 2022 Mar 29;10(4):161. doi: 10.3390/toxics10040161 (PMC9024529; doi:10.3390/toxics10040161)
Supplement: Supplementary file 1 [file toxics-10-00161-s001.zip]

Archive with 1 entries (1 files):
- toxics-1645809-supplementary.pdf
